# Supplementary material for: An LC–MS/MS Method for the Simultaneous Analysis of 380 Pesticides in Soybeans, Kidney Beans, Black Soybeans, and Mung Beans: The Effect of Bean Grinding on Incurred Residues and Partitioning
Source: Foods. 2023 Dec 14;12(24):4477. doi: 10.3390/foods12244477 (PMC10742660; doi:10.3390/foods12244477)
Supplement: Supplementary file 1 [file foods-12-04477-s001.zip]

Archive with 1 entries (1 files):
- foods-2704363-supplementary.pdf
